# Supplementary material for: Multi-omics Analysis Revealed Coordinated Responses of Rumen Microbiome and Epithelium to High-Grain-Induced Subacute Rumen Acidosis in Lactating Dairy Cows
Source: mSystems. 2022 Jan 25;7(1):e01490-21. doi: 10.1128/msystems.01490-21 (PMC8788321; doi:10.1128/msystems.01490-21)
Supplement: TABLE S1 [file msystems.01490-21-st001.xlsx]

## Sheet: Table S1A
A. Comparison of the α-diversity indices of rumen bacterial community based on 16S rRNA gene sequencing
Alpha diversity	Diet		SEM	P-value
	CON	HG		Diet	Day	Diet*Day
Observed ASVs	893	647	44.6	0.008	0.939	0.548
Chao 1	899	651	45.11	0.008	0.938	0.502
Shannon	6.145	5.545	0.11	0.008	0.947	0.406
Simpson	0.006	0.011	<0.01	0.016	0.958	0.446

## Sheet: Table S1B
B. Comparison of rumen bacterial composition between the conventional (CON) and high-grain (HG) diet groups at the phylum level
Phylum	Diet		SEM	Q-value
	CON	HG		Diet	Day	Diet*Day
Bacteroidota	59.76	51.57	1.54	0.027	0.969	0.919
Firmicutes	28.87	31.76	1.45	0.396	0.978	0.919
Proteobacteria	5.43	13.79	1.25	<0.001	0.977	0.919
Spirochaetota	2.62	0.88	0.33	0.027	0.978	0.926
Patescibacteria	1.18	0.77	0.11	0.108	0.65	0.919
Fibrobacterota	1.17	0.53	0.11	0.027	0.978	0.919

## Sheet: Table S1C
C. Properties of taxonomy assignments, amplicon sequence variant (ASV) identification number (ID), and log2 fold change (HG vs CON) of the diet-sensitive ASV with a mean relative abundance >0.1%
Phylum	Class	Order	Family	Genus	ASV ID	Log2 fold change
Bacteroidota	Bacteroidia	Bacteroidales	Prevotellaceae	Prevotella	ASV105	-5.5
					ASV163	-7.11
					ASV52	10.04
					ASV62	4.34
					ASV73	-4.68
					ASV92	9.81
				Prevotella_7	ASV146	9.7
					ASV28	10.32
					ASV42	9.95
					ASV48	10
					ASV69	10.37
					ASV78	10.31
					ASV82	10.09
					ASV98	9.46
				Prevotellaceae UCG-003	ASV160	-3.54
			Rikenellaceae	Rikenellaceae RC9 gut group	ASV156	9.46
					ASV172	-7.7
			F082	Unclassified F082	ASV117	9.5
					ASV64	10.22
			Muribaculaceae	Unclassified Muribaculaceae	ASV91	6.64
			p-251-o5	Unclassified p-251-o5	ASV107	-9.55
Firmicutes	Clostridia	Lachnospirales	Lachnospiraceae	Oribacterium	ASV37	10.84
				Shuttleworthia	ASV169	9.2
					ASV170	9.09
					ASV89	5.94
				Syntrophococcus	ASV83	9.77
				Unclassified Lachnospiraceae	ASV137	9.15
					ASV30	2.38
		Clostridia UCG-014	norank	norank	ASV101	9.72
Proteobacteria	Gammaproteobacteria	Enterobacterales	Succinivibrionaceae	Succinivibrionaceae UCG-001	ASV1	5.37
					ASV12	8.44
					ASV2	4.69
					ASV35	10.47
					ASV8	7.39
